# Supplementary material for: A Cell-Penetrating Peptide Improves Anti-HER2 Single-Chain Variable Fragment Internalization and Antitumor Activity against HER2-Positive Breast Cancer In Vitro and In Vivo
Source: Molecules. 2024 Mar 11;29(6):1247. doi: 10.3390/molecules29061247 (PMC10974526; doi:10.3390/molecules29061247)
Supplement: Supplementary file 1 [file molecules-29-01247-s001.zip]

Archive with 1 entries (1 files):
- molecules-2864313-supplementary.pdf
